# Supplementary material for: Current Advances and Future Prospects in the Use of a Low-Carbohydrate Diet in Managing People with Type 2 Diabetes: A Systematic Review of Randomised Controlled Trials
Source: Int J Environ Res Public Health. 2025 Aug 28;22(9):1352. doi: 10.3390/ijerph22091352 (PMC12469876; doi:10.3390/ijerph22091352)
Supplement: Supplementary file 1 [file ijerph-22-01352-s001.zip]

Archive with 1 entries (1 files):
- ijerph-3779130-supplementary.pdf
